# Supplementary material for: Computational Insights into Acrylamide Fragment Inhibition of SARS-CoV-2 Main Protease
Source: Curr Issues Mol Biol. 2024 Nov 12;46(11):12847–65. doi: 10.3390/cimb46110765 (PMC11592536; doi:10.3390/cimb46110765)
Supplement: Supplementary file 1 [file cimb-46-00765-s001.zip]

Archive with 1 entries (1 files):
- cimb-3278039-supplementary.pdf
